# Supplementary material for: PTEN loss drives p53 LOH and immune evasion in a novel urothelial organoid model harboring p53 missense mutations
Source: Oncogene. 2025 Feb 22;44(19):1336–49. doi: 10.1038/s41388-025-03311-5 (PMC12052601; doi:10.1038/s41388-025-03311-5)
Supplement: Supplementary file 3 — Supplementary Table S2 [file 41388_2025_3311_MOESM3_ESM.xlsx]

## Sheet: Mouse Cytokine Array raw data
		Cohort A					Cohort B (Trp53R172H/Δ;PtenΔ/Δ )
	Male (M)/Female (F)	F	M	F	M		F	F	M	M
	Genotype	Trp53Δ/Δ;PtenΔ/Δ		Trp53R172H/Δ;PtenΔ/Δ			sgControl	sgTrp53R172H	sgControl	sgTrp53R172H
	Cytokine	SA1	SA2	SA3	SA4		SA5	SA6	SA7	SA8
	AR	597.425	297.637	377.25	306.09		469.138	481.161	389.894	411.244
	Axl	87.6176	45.3265	42.95	4.33539		43.23	124.207	9.84198	30.6465
	CD27L	3057.95	2566.51	2664.57	472.959		1700.04	5054.37	0	420.263
	CD30T (TNFRSF8)	47.9291	17.7743	17.9556	3.46484		19.543	31.3858	0	2.79575
	CD40 (TNFRSF5)	52.8196	17.1698	32.0719	1.82796		29.4213	57.8809	0	1.27872
	CXCL16	229.825	235.723	218.957	236.54		300.701	247.525	196.062	303.882
	EGF	4.81473	8.61762	1.23353	2.87138		2.35153	12.0954	0.134773	6.04093
	E-selectin	2.91261	18.2026	0	0		3.35621	6.45003	0	26.8485
	Fractalkine	323.675	529.025	576.129	635.335		422.911	905.529	224.731	599.855
	GITR (TNFRSF18)	5.63316	5.58387	0	0		0	0	0	0
	HGF	13.8511	0	7.51757	0		4.64385	10.0325	0	1.98826
	IGFBP-2	956.692	2776.32	2856.16	2947.4		6009.44	433.078	438.624	542.887
	IGFBP-3	5525.65	7207.12	5302.48	7092.8		6574.74	6051.82	5196.52	6172.87
	IGFBP-5	385.565	608.759	244.967	856.002		232.591	470.273	736.609	1231.82
	IGFBP-6	37.1108	39.9326	50.9726	47.3571		27.1842	55.576	14.9372	60.4081
	IGF-I	0	0	0	0		0	0	0	0
	IL-12p70	1898.57	1006.4	1483.38	318.075		1514.37	1615.21	40.6002	272.479
	IL-17E (IL-25)	205.643	0	119.834	43.0113		151.57	209.218	4.53814	0
	IL-17F	88.3573	6.91734	895.026	16.5022		0	19.9285	0	0
	IL-1ra (IL-1 F3)	95.2139	168.292	241.824	115.674		404.255	333.142	119.438	253.431
	IL-2 Ra	13.595	4.6076	5.24157	41.0468		1.21807	19.0994	0	1.13929
	IL-20	339.064	241.701	308.506	124.491		311.564	873.966	16.1206	45.5036
	IL-23	23587.6	10138.7	16251.8	3671.06		14949.5	20995	379.442	2661.06
	IL-28	73.8863	64.2025	37.123	55.4424		56.0828	63.265	41.8844	333.289
	I-TAC (CXCL11)	0	9.47225	3.62318	8.58536		0	2.43712	20.777	5.55826
	MDC (CCL22)	2.17219	0.798693	2.31497	0.532228		1.26177	2.16515	0.148775	0.923931
	MIP-2	947.637	989.099	1029.26	582.802		1071.14	906.2	680.079	980.897
	MIP-3a (CCL20)	766.893	983.564	890.859	890.636		778.972	694.571	941.197	970.677
	OPN (SPP1)	17743.6	12130.9	14766.9	11575.4		13121.2	13470	14132.9	18127.2
	OPG	87.6556	34.8499	117.452	54.6807		36.4799	247.019	0.576915	62.2666
	Prolactin	0	0	0	0		0	0	0	2.92126
	Pro-MMP-9	83.3052	199.733	123.062	57.8456		110.503	144.555	0	102.395
	P-selectin	0	0	0	0		0	0	7.45866	22.9748
	Resistin	5.86073	5.3587	7.88499	0.181165		4.05446	16.5996	4.78981	2.6809
	SCF(Stem Cell Factor)	10.1982	9.63195	6.48	5.39282		5.25691	4.56643	7.90765	11.2772
	SDF-1a	0.0182174	0.00081238	0.00688256	0.000957172		0.0055234	0.0217408	0.012156	0.00301378
	TPO(Thrombopoietin)	1.5385e+06	457494	31675.4	0		1.04594e+06	3.50085e+06	2.00147	8641.92
	VCAM-1 (CD106)	286.105	167.485	178.438	204.79		106.013	128.429	2423.39	2122.1
	VEGF-A	11761.3	14944.8	11817.5	13825.1		10827.3	12020	14541.8	12304.3
	VEGF-D	11.1514	3.81544	7.88817	0		9.39597	12.3269	0	0
	bFGF	0	0	0	0		0	13.2329	29.8982	0
	BLC (CXCL13)	0	0	0	0		0	0	11.6458	0
	CD30L	23.1239	25.4909	39.0059	36.6669		25.0268	0	24.2444	28.4381
	Eotaxin-1 (CCL11)	2.00113	2.03288	8.23244	0		19.4035	5.23551	3.67313	5.43791
	Eotaxin-2 (MPIF-2)	0.612926	0.735575	0	1.6003		0.498663	3.40105	3.13523	0
	Fas L (TNFSF6)	8.08016	0	2.69059	6.09789		1.28169	1.5555	12.737	2.67591
	G-CSF	62905.2	57151.4	64106.9	43600.1		62538.2	55091.3	168792	52719.8
	GM-CSF	0	0	1.22841	0		0	8.74702	58.6343	0
	ICAM-1 (CD54)	0	0	0	0		0	3.32599	2.86454	0
	IFNg	0	0	0	0		0	10.1528	54.9776	0
	IL-1a	3.65795	8.81171	48.2124	1.75784		17.1031	26.9166	2.46932	3.97415
	IL-1b	0	0	2.80844	0		0	14.3051	0.0913309	0
	IL-2	0	26.9497	0	0		0	114.718	66.0023	0
	IL-3	0	0	2.31711	5.60578		0	0	25.1107	0.125963
	IL-4	0	3.55005e-06	0	5.50529e-07		0	0.00011218	0.00126935	7.67963e-05
	IL-5	0	0.133948	1.09768	1.98334		0	6.65358	9.90405	0.811138
	IL-6	0	17.8697	14.3611	38.8235		0	64.6377	94.4352	39.0075
	IL-7	4.56781	7.00839	5.36336	1.75251		2.38809	2.15127	1.21121	1.90597
	IL-10	0	27.337	6.46498	0		0.708827	43.6522	20.9126	94.0938
	IL-12p40	1.54892	9.7392	1.1634	7.24595		3.98748	0	22.4515	4.42714
	IL-13	0	0	0	0		0	0	48.3751	0
	IL-15	0	0.717428	0	0		0	907.405	3841.97	0
	IL-17	0	0	0	0		14.6342	6.1301	80.2775	0
	IL-21	0	0	0	0		0	0	786.627	1.83297
	KC (CXCL1)	1600.62	1618.68	1726.12	1281.27		1469.74	1881.33	4094.45	1519.4
	Leptin	6.352	0	2.32665	3.07879		8.67761	1.31334	23.8839	0
	LIX	1109.21	1131.01	1826.23	932.898		1534.22	2031.02	4999.55	1189.91
	MCP-1 (CCL2)	0	7.992	0	0.621318		11.2146	27.8911	42.7832	11.2561
	MCP-5	0	3.13758	0	2.17351		0.308985	3.32905	15.2367	1.84804
	M-CSF	0	0	0	0		0	0.00801501	3.34497	0
	MIG (CXCL9)	0.0193125	0.467811	0.198679	0.848926		0	0.481371	17.9526	0.755703
	MIP-1a (CCL3)	14.3389	46.2079	13.8533	18.5963		26.0062	45.2401	36.2916	32.0185
	MIP-1g	56.3247	37.903	12.3511	15.7143		15.8536	54.8563	413.476	145.112
	PF-4	0	268.498	193.623	0		211.406	1204.71	3693.04	144.428
	RANTES (CCL5)	205.739	392.937	646.18	186.362		719.192	1293.31	872.755	637.33
	TARC (CCL17)	0	0	0	0		0	0	30.0764	0
	TCA-3 (CCL1)	0	0	0	0		0.163016	0	5.62718	0
	TNF RI (TNFRSF1A)	85.5261	84.7816	96.8045	52.1419		106.981	70.9693	337.901	110.63
	TNF RII (TNFRSF1B)	6.892	5.58225	19.0797	4.38569		16.0436	15.5881	22.3645	8.59665
	TNFa	0	0.852965	3.6469	0		4.08831	9.97494	15.6358	0

## Sheet: Comparison A
Figure 6A-a	Comparison A
	Trp53R172H/Δ;PtenΔ/Δ > Trp53Δ/Δ;PtenΔ/Δ	(log2FC)
	Cytokine	TuOr #1 (SA1/SA3)	TuOr #2 (SA2/SA4)
	CD30L	-0.75431	-0.524498
	Fractalkine	-0.831845	-0.26418
	IGFBP-2	-1.57795	-0.0862691
	IGFBP-6	-0.457885	-0.246012
	IL-17F	-3.34051	-1.25437
	IL-3	-∞	-∞
	IL-5	-∞	-3.88818
	IL-6	-∞	-1.11942
	MIG (CXCL9)	-3.36284	-0.859713
	OPG	-0.422152	-0.649876
	Trp53Δ/Δ;PtenΔ/Δ > Trp53R172H/Δ;PtenΔ/Δ	(log2FC)
	Cytokine	TuOr #1 (SA1/SA3)	TuOr #2 (SA2/SA4)
	Axl	1.02856	3.38612
	CD27L	0.198662	2.44002
	CD30T (TNFRSF8)	1.41647	2.35893
	CD40 (TNFRSF5)	0.719767	3.23156
	EGF	1.96466	1.58554
	E-selectin	∞	∞
	GITR (TNFRSF18)	∞	∞
	IGFBP-3	0.0594759	0.0230665
	IL-12p40	0.41292	0.426628
	IL-12p70	0.356024	1.66177
	IL-20	0.13626	0.957186
	IL-23	0.537431	1.46561
	IL-28	0.992992	0.21164
	MIP-1a (CCL3)	0.0497071	1.31312
	MIP-1g	2.18913	1.27023
	OPN (SPP1)	0.264932	0.067633
	SCF(Stem Cell Factor)	0.654254	0.836787
	TPO(Thrombopoietin)	5.60202	∞
	VEGF-D	0.499465	∞

## Sheet: Comparison B
Figure 6A-b	Comparison B
	sgControl > sgTrp53R172H	(log2FC)
	Cytokine	TuOr #1 (SA5/SA6)	TuOr #2 (SA7/SA8)
	G-CSF	-0.182913	-1.67883
	IL-12p40	-∞	-2.34237
	Leptin	-2.72406	-∞
	TNF RI (TNFRSF1A)	-0.592086	-1.61086
	TNF RII (TNFRSF1B)	-0.0415503	-1.37937
	sgTrp53R172H > sgControl	(log2FC)
	Cytokine	TuOr #1 (SA5/SA6)	TuOr #2 (SA7/SA8)
	AR	0.0365076	0.0769125
	Axl	1.52264	1.6387
	CD27L	1.57196	∞
	CD30T (TNFRSF8)	0.683462	∞
	CD40 (TNFRSF5)	0.976227	∞
	EGF	2.36279	5.48617
	E-selectin	0.942474	∞
	Fractalkine	1.09841	1.41641
	HGF	1.11129	∞
	IGFBP-5	1.0157	0.741822
	IGFBP-6	1.0317	2.01583
	IL-10	5.94448	2.16972
	IL-12p70	0.0930037	2.74659
	IL-1a	0.654241	0.686531
	IL-2 Ra	3.97086	∞
	IL-20	1.48805	1.49708
	IL-23	0.489953	2.81005
	IL-28	0.17385	2.99229
	MDC (CCL22)	0.779012	2.63465
	OPG	2.75945	6.75396
	OPN (SPP1)	0.0378525	0.3591
	Pro-MMP-9	0.387536	∞
	TPO(Thrombopoietin)	1.74291	12.0761
